# Supplementary material for: Artificial selection footprints in indigenous and commercial chicken genomes
Source: BMC Genomics. 2024 Apr 30;25:428. doi: 10.1186/s12864-024-10291-5 (PMC11061962; doi:10.1186/s12864-024-10291-5)
Supplement: Supplementary file 3 — Supplementary Material 3. [file 12864_2024_10291_MOESM3_ESM.xlsx]

## Sheet: Table S1
Table S1: Functional annotation of genetic variants in each chicken group
	Daweishan	Hu	Piao	Wuding	Nine-claw	Broiler	Layer	RJF	Indigenous	Commercial
# SNPs in intergenic region (%)	5,192,013 (30.07)	3,995,687 (29.71)	5,636,381 (30.23)	4,963,186 (30.11)	3,353,149 (29.87)	4,237,766 (29.92)	3,628,162 (29.99)	5,803,793 (30.46)	7,107,445 (30.37)	4713,113 (30.03)
# SNPs in Intronic region (%)	8,802,652 (50.98)	6,901,461 (51.32)	9,465,663 (50.76)	8,398,955 (50.95)	5,788,439 (51.57)	7,258,352 (51.25)	6,201,733 (51.27)	9,670,335 (50.75)	11,805,669 (50.44)	8,014,790 (51.07)
# SNPs in up/downstream (%)	513,016 (2.97)	398,721 (2.97)	552,450 (2.96)	489,473 (2.97)	320,904 (2.86)	419,495 (2.96)	355,747 (2.94)	548,631 (2.88)	694,514 (2.97)	464,953 (2.96)
# SNPs in UTR 3’/UTR 5’ (%)	719,457 (4.17)	559,799 (4.16)	778,556 (4.18)	683,119 (4.14)	458,168 (4.08)	587,352 (4.15)	495,415 (4.10)	786,835 (4.13)	992,584 (4.24)	652,061 (4.16)
# SNPs in splicing region (%)	1,166 (0.01)	859 (0.01)	1,258 (0.01)	1,150 (0.01)	662 (0.01)	1,055 (0.01)	866 (0.01)	1,276 (0.01)	1,791 (0.01)	1,265 (0.01)
# SNPs in ncRNA (%)	1,748,603 (10.13)	1,368,611 (10.18)	1,894,392 (10.16)	1,672,022 (10.14)	1,132,747 (10.09)	1,428,434 (10.09)	1,222,251 (10.10)	1,935,153 (10.16)	2,382,196 (10.18)	1,587,018 (10.11)
# SNPs in coding region (%)	290,867 (1.68)	221,567 (1.65)	317,830 (1.70)	276,542 (1.68)	171,416 (1.53)	230,297 (1.63)	192,382 (1.59)	307,888 (1.62)	421,096 (1.80)	259,014 (1.65)
# Nonsynonymous-INTOL SNPs (%)	14,069 (0.08)	9,337 (0.07)	16,330 (0.09)	13,415 (0.08)	6,452 (0.06)	10,527 (0.07)	8,594 (0.07)	14,803 (0.08)	57,713 (0.25)	28,147 (0.18)
# Nonsynonymous-TOL SNPs (%)	88,831 (0.51)	66,095 (0.49)	97,721 (0.52)	84,157 (0.51)	49,459 (0.44)	69,943 (0.49)	58,099 (0.48)	93,118 (0.49)	100,729 (0.43)	64,301 (0.41)
# Synonymous SNPs (%)	185,466 (1.07)	144,341 (1.07)	201,060 (1.08)	176,605 (1.07)	114,265 (1.02)	147,808 (1.04)	123,989 (1.02)	197,449 (1.04)	258,938 (1.11)	164,231 (1.05)
# Stop-gain/loss (%)	1,220 (0.01)	862 (0.01)	1,334 (0.01)	1,145 (0.01)	581 (0.01)	962 (0.01)	831 (0.01)	1,290 (0.01)	1,927 (0.01)	1,169 (0.01)
# No prediction (%)	1,281 (0.01)	932 (0.01)	1,385 (0.01)	1,220 (0.01)	659 (0.01)	1,057 (0.01)	869 (0.01)	1,228 (0.01)	1,789 (0.01)	1,166 (0.01)

## Sheet: Table S2
Table S2: Frequencies of group-specific SNPs in the eight groups of chickens
	Daweishan		Hu		Piao		Wuding		Nine-claw		Broiler		Layer		RJF
Allele frequency	# SNPs	# Missense	# SNPs	# Missense	# SNPs	# Missense	# SNPs	# Missense	# SNPs	# Missense	# SNPs	# Missense	# SNPs	# Missense	# SNPs	# Missense
0~0.1	960081	11415	333183	4415	1224071	14808	591131	8364	0	0	437138	6113	329256	4896	2361887	20261
0.1~0.2	114622	1294	84008	1063	78505	989	83703	1051	106514	1270	47251	554	59783	666	417060	3172
0.2~0.3	33290	396	32380	399	6863	133	16014	201	49960	487	16192	175	20795	237	119324	790
0.3~0.4	10522	128	12865	171	2534	45	5418	68	14077	163	10124	78	13923	101	24587	159
0.4~0.5	4485	46	7046	68	2045	33	2781	22	6900	76	5522	44	11792	96	5641	44
0.5~0.6	1478	17	2212	19	405	12	1706	12	0	0	1339	13	11469	69	1184	12
0.6~0.7	926	9	1796	13	435	6	537	7	2881	10	725	5	2549	22	748	11
0.7~0.8	732	12	1344	12	430	6	410	2	2136	11	518	4	1783	9	466	3
0.8~0.9	363	6	991	9	223	5	327	3	1631	5	336	2	1165	1	293	2
0.9~1.0	1173	13	2827	30	1001	10	1199	12	3783	31	891	4	2659	16	1362	10
Sum	1127672	13336	478652	6199	1316512	16047	703226	9742	187882	2053	520036	6992	455174	6113	2932552	24464

## Sheet: Table S3
Table S3: List of Daweishan-specific missense variants and corresponding genes (AF>0.5)
ID	AF	Gene
NC_052532.1_4725916_G/A	0.6176	gene-LOC121107866
NC_052532.1_34496628_G/A	0.74	gene-LLPH
NC_052533.1_147994220_T/C	0.6667	gene-LOC121112980
NC_052533.1_148073189_C/T	0.75	gene-CPSF1
NC_052533.1_148292739_A/T	0.8333	gene-LOC420362
NC_052535.1_83434411_T/A	0.9	gene-LOC422901
NC_052535.1_90339837_A/G	1	gene-LOC107049680
NC_052538.1_21865630_G/A	0.62	gene-FAM134A
NC_052538.1_22064126_C/G	0.58	gene-TTLL4
NC_052538.1_22066122_T/C	0.58	gene-TTLL4
NC_052544.1_1214554_A/G	1	gene-LOC107056939
NC_052544.1_11081393_A/T	0.96	gene-TIMD4
NC_052547.1_1403962_A/C	1	gene-MHCY11
NC_052547.1_1803524_G/C	0.8333	gene-LOC121106918,gene-LOC121106956
NC_052547.1_1880971_A/G	1	gene-LOC107049124
NC_052547.1_2023387_T/C	0.86	gene-BTN3A3L2,gene-V-BG
NC_052547.1_2324300_G/T	1	gene-LOC121106914
NC_052547.1_2324302_T/C	1	gene-LOC121106914
NC_052547.1_2324317_T/C	1	gene-LOC121106914
NC_052547.1_2324322_T/C	1	gene-LOC121106914
NC_052547.1_2324463_G/A	1	gene-LOC121106914
NC_052547.1_2342212_C/A	1	gene-LOC107050939
NC_052547.1_2367480_C/G	1	gene-LOC121106932
NC_052547.1_2615789_T/A	0.7917	gene-LOC100859631
NC_052558.1_1183293_C/T	0.5667	gene-ITGA2B
NC_052558.1_1183924_G/C	0.75	gene-ITGA2B
NC_052564.1_1660891_T/A	0.5833	gene-LOC776312
NC_052564.1_1661147_G/C	0.5938	gene-LOC776312
NC_052564.1_1832144_G/T	0.5588	gene-LOC112530875
NC_052564.1_2086418_G/C	0.5625	gene-LOC121107942
NC_052564.1_2147166_T/G	0.56	gene-LOC100858353
NC_052564.1_2515995_G/C	0.5833	gene-LOC107049224
NC_052564.1_2516188_C/G	0.7609	gene-LOC107049224
NC_052564.1_2516193_C/G	0.7391	gene-LOC107049224
NC_052564.1_2534536_C/A	0.7308	gene-LOC107049224(dist=17731),gene-LOC121107947(dist=6572)
NC_052564.1_2578009_C/G	0.9167	gene-LOC112530806
NC_052564.1_2717634_A/C	0.75	gene-LOC112530813(dist=6838),gene-LOC101748670(dist=5279)
NC_052564.1_2774013_A/G	0.7353	gene-LOC121108017
NC_052564.1_2869623_C/T	0.85	gene-LOC776171
NC_052564.1_3447936_G/T	0.64	gene-LOC777499(dist=8279),gene-LOC100857475(dist=16964)
NC_052564.1_3520534_A/G	0.5227	gene-LOC107056264
NC_052565.1_2467331_G/T	0.7143	gene-LOC107050879
NC_052566.1_97255_C/T	0.625	gene-LOC121108140
NC_052567.1_224841_A/G	0.5227	gene-LOC425117
NC_052569.1_6701_T/C	0.52	gene-SUPT5H
NC_052571.1_129951_A/C	0.75	gene-LOC121108181(dist=328)
NC_052571.1_5748420_T/C	0.8824	gene-LOC427010
NC_052572.1_191644_A/G	0.6429	gene-LOC121108245
NC_052572.1_12715464_A/C	0.5625	gene-OSMR
NC_052572.1_13503084_G/C	0.6	gene-C6
NC_052572.1_14030123_C/T	0.76	gene-GHR
NC_052572.1_21240026_A/G	0.5417	gene-NLN
NC_052572.1_21851231_G/A	0.52	gene-MAST4
NC_052572.1_21856800_C/T	0.52	gene-CD180
NC_052572.1_40663426_C/T	0.62	gene-KIF27
NC_052572.1_40703906_A/G	0.62	gene-RMI1
NC_052572.1_44299381_G/C	0.62	gene-LOC121108568

## Sheet: Table S4
Table S4: List of Hu-specific missense variants and corresponding genes (AF>0.5)
ID	AF	Gene
NC_052532.1_2203467_G/A	0.6667	gene-LOC101750035
NC_052532.1_4707340_C/G	1	gene-LOC121107866
NC_052532.1_83670022_T/A	0.7222	gene-CD200R1B
NC_052532.1_182771556_G/A	1	gene-LOC112531593(dist=3620),gene-LOC101751046(dist=4534)
NC_052532.1_194028721_C/G	0.8571	gene-ART1L2
NC_052533.1_8679298_G/A	0.8	gene-DNAJB6
NC_052533.1_31367423_A/T	0.65	gene-NPY
NC_052533.1_148163418_C/T	0.8333	gene-LOC107050495
NC_052534.1_17777401_C/A	0.55	gene-HHIPL2
NC_052534.1_67540986_G/A	0.55	gene-PDSS2
NC_052534.1_104270492_C/G	0.8	gene-ZNF513
NC_052534.1_104796735_T/C	0.7	gene-GVINP1
NC_052535.1_4163144_C/T	0.55	gene-FHL1
NC_052535.1_83513191_T/G	1	gene-FAM53A
NC_052535.1_90339950_A/G	1	gene-LOC107049680
NC_052536.1_14692685_G/A	0.6	gene-OVOB
NC_052536.1_16457524_A/C	0.5625	gene-LOC101750540
NC_052536.1_25951156_T/C	1	gene-ZFYVE1
NC_052537.1_29497506_C/G	0.65	gene-GFRA1
NC_052538.1_26984825_C/G	0.7	gene-MYLK(dist=2261),gene-CCDC14(dist=11522)
NC_052540.1_4876590_T/C	0.6	gene-LOC124417088(dist=3420),gene-OTOS(dist=1058)
NC_052540.1_23192895_G/T	0.95	gene-IGSF10
NC_052541.1_2291631_C/T	0.95	gene-ZP3L2(dist=184)
NC_052542.1_2141305_A/G	0.8	gene-MT4
NC_052544.1_1433406_T/G	0.55	gene-LOC112533402
NC_052545.1_3662609_T/G	1	gene-SDK1
NC_052545.1_3662659_T/C	1	gene-SDK1
NC_052545.1_3662696_T/C	1	gene-SDK1
NC_052545.1_6013100_C/T	0.85	gene-MSLN
NC_052546.1_4682585_G/A	0.85	gene-NCOR2
NC_052546.1_7574872_T/A	0.8	gene-TTC28
NC_052547.1_1549496_T/G	1	gene-MHCYL
NC_052547.1_1549511_A/G	1	gene-MHCYL
NC_052547.1_1803099_A/G	0.75	gene-LOC121106918,gene-LOC121106956
NC_052547.1_1858801_C/G	1	gene-LOC417058
NC_052547.1_1867250_A/C	1	gene-LOC124417244
NC_052547.1_2001509_C/A	1	gene-LOC121106913
NC_052547.1_2193128_G/T	0.65	gene-BLB2
NC_052547.1_2228695_G/A	0.55	gene-BF2
NC_052547.1_2322850_A/C	1	gene-LOC121106914
NC_052547.1_2342755_T/C	1	gene-LOC107050939
NC_052550.1_5282863_C/G	1	gene-LOC101750143
NC_052550.1_5282865_C/T	1	gene-LOC101750143
NC_052551.1_10861100_T/C	0.55	gene-ACOT8,gene-ZSWIM3(dist=166)
NC_052552.1_6005939_A/G	0.95	gene-EPHB2
NC_052552.1_6005967_T/C	0.7	gene-EPHB2
NC_052553.1_3358404_A/G	0.6667	gene-HK2
NC_052553.1_4568520_T/G	0.6429	gene-AEBP1(dist=172)
NC_052556.1_832885_T/C	1	gene-POLR3C(dist=137)
NC_052556.1_2081574_A/C	1	gene-LOC107050229
NC_052556.1_2082697_G/A	0.7222	gene-LOC107050229
NC_052557.1_1644593_T/A	1	gene-RAB44
NC_052558.1_2757141_A/T	0.5833	gene-LOC112530352
NC_052559.1_2326396_A/C	1	gene-LOC121107723(dist=4750),gene-LOC100859850(dist=55879)
NC_052559.1_3502232_A/C	0.75	gene-MIDN
NC_052561.1_75570_T/A	0.75	gene-EVI5L
NC_052561.1_76783_C/G	0.875	gene-EVI5L
NC_052561.1_755219_G/T	0.6667	gene-LOC107049411(dist=297)
NC_052562.1_1426602_T/C	1	gene-LOC121107853
NC_052562.1_1657373_A/T	0.5714	gene-LOC107051138
NC_052562.1_1657542_C/T	0.6667	gene-LOC107051138
NC_052562.1_2058298_T/C	0.7	gene-LOC112531125
NC_052564.1_2388122_C/G	0.5714	gene-LOC107056253
NC_052564.1_3009169_G/A	1	gene-LOC107049393
NC_052564.1_3009197_T/C	1	gene-LOC107049393
NC_052565.1_126472_G/A	1	gene-LOC107049717
NC_052565.1_2466249_A/G	1	gene-LOC107050879
NC_052566.1_80881_G/C	0.75	gene-LOC121108136
NC_052566.1_95096_T/A	0.6667	gene-LOC121108138
NC_052570.1_127053_C/A	0.85	gene-LOC101751955
NC_052570.1_128969_T/C	1	gene-LOC101751955
NC_052572.1_7403712_T/A	0.55	gene-KIAA1328
NC_052572.1_7423458_C/T	0.6	gene-KIAA1328
NC_052572.1_8455201_G/C	0.85	gene-DCTN3
NC_052572.1_8683817_A/G	0.9	gene-CNTFR
NC_052572.1_11396001_G/A	0.85	gene-SPEF2
NC_052572.1_11396336_G/T	0.75	gene-SPEF2
NC_052572.1_26844494_T/C	0.55	gene-SMARCA2
NC_052572.1_68722445_G/A	0.6	gene-LOC112530685
NC_052572.1_71123011_C/T	0.6	gene-IKBKAP
NC_052572.1_71162439_G/A	0.6	gene-APTX
NC_052572.1_80210221_T/A	0.75	gene-LOC112530760,gene-LOC121108413
NC_052572.1_83458426_G/A	0.6	gene-TRIM36

## Sheet: Table S5
Table S5: List of Piao-specific missense variants and corresponding genes (AF>0.5)
ID	AF	Gene
NC_052532.1_370430_G/C	0.6667	gene-LOC121109235
NC_052532.1_170434592_C/G	0.7391	gene-MRPS31(dist=1468),gene-FOXO1(dist=25959)
NC_052532.1_170435515_A/G	0.9737	gene-MRPS31(dist=2391),gene-FOXO1(dist=25036)
NC_052533.1_148071439_A/C	0.8889	gene-CPSF1
NC_052533.1_149386891_A/C	0.75	gene-LOC121109775
NC_052534.1_106921732_T/C	0.6304	gene-OvoDA1-2
NC_052535.1_18031142_C/T	0.5435	gene-IDS
NC_052535.1_34580507_A/C	0.8261	gene-CXCL13L3(dist=14437),gene-CCNG2(dist=10170)
NC_052536.1_16459026_A/G	0.5357	gene-LOC101750540
NC_052543.1_2425490_T/C	1	gene-LOC121106627
NC_052543.1_2425674_T/C	1	gene-LOC121106627
NC_052545.1_9088297_C/G	0.5652	gene-CIITA
NC_052547.1_2322889_G/A	0.7273	gene-LOC121106914
NC_052553.1_3359061_C/T	1	gene-HK2
NC_052558.1_1183748_C/G	1	gene-ITGA2B
NC_052561.1_75207_G/C	0.8889	gene-EVI5L
NC_052561.1_414403_G/C	0.85	gene-LOC101748080
NC_052562.1_422982_A/T	0.6053	gene-LOC121107837,gene-LOC121107841
NC_052562.1_556776_A/C	0.5909	gene-LOC112531052
NC_052562.1_1667691_G/C	0.5357	gene-LOC107055384
NC_052562.1_1764270_A/G	0.5217	gene-LOC121107893
NC_052562.1_2003844_A/G	0.7857	gene-LOC112531119
NC_052562.1_2003954_T/C	0.881	gene-LOC112531119
NC_052562.1_2004204_A/G	0.5833	gene-LOC112531119
NC_052562.1_2356098_T/C	0.5278	gene-LOC121106510
NC_052562.1_2378186_C/G	0.5357	gene-LOC112531100
NC_052562.1_2378572_T/G	0.9737	gene-LOC112531100
NC_052562.1_2395143_A/G	0.7222	gene-LOC100859740
NC_052562.1_2395145_T/C	0.7222	gene-LOC100859740
NC_052562.1_2398281_C/G	0.5333	gene-LOC100859740(dist=1602),gene-LOC124417469(dist=3457)
NC_052564.1_1087902_T/C	0.9333	gene-LOC121107964
NC_052564.1_1652727_C/G	1	gene-LOC776312
NC_052564.1_1971593_C/A	0.5217	gene-LOC121107983
NC_052564.1_2540687_T/C	0.925	gene-LOC121107947(dist=421)
NC_052564.1_2929631_T/G	0.6364	gene-LOC100857884
NC_052565.1_737568_T/G	0.6667	gene-ITGA5
NC_052565.1_737571_C/G	1	gene-ITGA5
NC_052571.1_948601_A/T	0.5294	gene-UBE2R2L
NC_052572.1_75165342_T/C	0.6667	gene-LOC124417513

## Sheet: Table S6
Table S6: List of Wuding-specific missense variants and corresponding genes (AF>0.5)
ID	AF	Gene
NC_052532.1_282822_G/A	0.6667	gene-CLC2DL5
NC_052532.1_193997166_A/C	0.8913	gene-UVRAG
NC_052533.1_133224279_A/G	0.7174	gene-LOC101750251
NC_052533.1_148071170_A/C	1	gene-CPSF1
NC_052533.1_148071185_C/G	1	gene-CPSF1
NC_052533.1_149168480_C/T	1	gene-LOC121109863
NC_052533.1_149386873_C/T	0.5833	gene-LOC121109775
NC_052533.1_149386876_A/C	0.7	gene-LOC121109775
NC_052533.1_149392977_G/C	0.6667	gene-LOC121109775
NC_052535.1_90339641_A/G	1	gene-LOC107049680
NC_052536.1_16447459_G/T	0.6818	gene-LOC101750540
NC_052542.1_16410371_C/A	0.9762	gene-ATP2C2
NC_052543.1_2426612_T/C	1	gene-LOC121106627
NC_052543.1_2426633_G/T	1	gene-LOC121106627
NC_052543.1_3037024_T/C	0.575	gene-LOC101747452
NC_052544.1_1398340_A/T	0.525	gene-LOC100858937
NC_052547.1_1403734_T/C	0.6	gene-MHCY11
NC_052547.1_1403761_G/C	0.6	gene-MHCY11
NC_052547.1_1403837_C/G	0.8214	gene-MHCY11
NC_052547.1_1872493_A/C	0.625	gene-LOC124417248
NC_052549.1_5089673_C/T	0.5476	gene-QRICH2
NC_052550.1_5282874_A/G	1	gene-LOC101750143
NC_052558.1_451763_C/T	0.9706	gene-LOC121107658(dist=3698),gene-LOC100858427(dist=8619)
NC_052558.1_454314_T/G	0.5278	gene-LOC121107658(dist=6249),gene-LOC100858427(dist=6068)
NC_052558.1_1183959_G/A	1	gene-ITGA2B
NC_052558.1_2757175_T/A	0.7	gene-LOC112530352
NC_052562.1_1426647_G/C	1	gene-LOC121107853
NC_052564.1_2251132_C/G	0.5263	gene-LOC100858379
NC_052564.1_2388925_T/G	0.8	gene-LOC107056253,gene-LOC121107999(dist=449)
NC_052564.1_2767272_T/C	0.619	gene-LOC121108016
NC_052564.1_3530664_T/A	1	gene-LOC121108041
NC_052566.1_68545_C/G	0.881	gene-LOC121108126
NC_052572.1_42871972_C/T	0.5476	gene-CDC14B
NC_052572.1_43041721_T/C	0.5476	gene-CFC1(dist=5237),gene-LRRC2(dist=36861)
NC_052572.1_43745368_C/T	0.5238	gene-LOC121108565(dist=68043),gene-SPIN1(dist=45482)
NC_052572.1_43880738_A/G	0.5238	gene-NXNL2

## Sheet: Table S7
Table S7: List of Nine-claw-specific missense variants and corresponding genes (AF>0.5)
ID	AF	Gene
NC_052532.1_138174_T/C	1	gene-CLC2DL4
NC_052532.1_1431946_C/A	1	gene-UBE2H
NC_052532.1_24936280_C/T	1	gene-ST7
NC_052532.1_194028755_T/C	0.75	gene-ART1L2
NC_052532.1_194343564_T/A	1	gene-LOC121109186
NC_052533.1_89308552_A/C	0.625	gene-LOC121110096
NC_052534.1_82812359_G/T	0.875	gene-LMBRD1
NC_052537.1_31916449_T/G	1	gene-TACC2
NC_052541.1_7969891_A/G	0.625	gene-DNAAF4
NC_052543.1_2431534_C/T	1	gene-LOC121106626
NC_052543.1_2588812_C/G	0.625	gene-LOC121106477
NC_052543.1_9206509_C/T	1	gene-CELSR3(dist=73)
NC_052544.1_1237859_T/A	0.625	gene-LOC107056935
NC_052544.1_1237886_T/C	0.75	gene-LOC107056935
NC_052544.1_1318989_G/A	0.875	gene-LOC112533425
NC_052546.1_9155934_T/C	0.75	gene-SPPL3
NC_052547.1_1802637_G/C	1	gene-LOC121106956
NC_052547.1_1864228_G/C	1	gene-LOC124417254
NC_052547.1_1864232_G/A	1	gene-LOC124417254
NC_052547.1_1864235_G/A	1	gene-LOC124417254
NC_052547.1_1864262_G/A	1	gene-LOC124417254
NC_052547.1_1864280_A/G	1	gene-LOC124417254
NC_052547.1_2029667_G/A	1	gene-V-BG
NC_052547.1_2050785_G/A	1	gene-LOC121106920
NC_052547.1_2068987_T/G	1	gene-LOC107054697
NC_052547.1_2186795_A/C	0.625	gene-BLB1
NC_052547.1_2193203_G/A	0.625	gene-BLB2
NC_052547.1_2213732_A/C	0.75	gene-BF1
NC_052548.1_9341429_C/A	1	gene-LHX6
NC_052550.1_6249320_A/G	1	gene-KIAA0100
NC_052551.1_10311454_T/C	0.875	gene-NRSN2
NC_052552.1_4406836_A/C	1	gene-MFAP2
NC_052552.1_4407455_T/G	1	gene-MFAP2
NC_052555.1_4270219_G/A	1	gene-MCAM
NC_052556.1_520508_A/C	0.75	gene-ARHGEF2(dist=3759),gene-LOC121107551(dist=17861)
NC_052556.1_520509_A/C	0.75	gene-ARHGEF2(dist=3760),gene-LOC121107551(dist=17860)
NC_052556.1_1934706_T/G	1	gene-ATP8B2
NC_052556.1_2070245_T/C	1	gene-DCST2(dist=58);gene-LOC107049673(dist=899)
NC_052557.1_4456187_A/G	1	gene-HMGA1
NC_052558.1_267685_A/C	0.75	gene-LOC121107662
NC_052558.1_385678_A/G	0.75	gene-LOC101747602
NC_052558.1_429082_A/C	1	gene-LOC101747602
NC_052558.1_1214534_G/A	0.875	gene-TMEM98
NC_052559.1_1915416_A/G	1	gene-ATCAY
NC_052559.1_2339154_A/G	0.6667	gene-LOC121107723(dist=17508),gene-LOC100859850(dist=43121)
NC_052561.1_191930_A/G	1	gene-ILVBL
NC_052561.1_192599_G/C	0.8333	gene-ILVBL
NC_052561.1_192605_T/C	0.625	gene-ILVBL
NC_052562.1_1501651_C/A	0.75	gene-LOC107049945
NC_052562.1_2191440_G/A	0.625	gene-CHIR-B3
NC_052564.1_2200736_G/A	0.6667	gene-LOC107049407
NC_052565.1_1973744_A/G	1	gene-LOC431300
NC_052565.1_2418149_G/A	1	gene-SLC11A2(dist=3814),gene-DCTN2(dist=7775)
NC_052566.1_70706_C/G	0.75	gene-LOC121108133,gene-LOC124417475(dist=634);gene-LOC107049429(dist=706)
NC_052566.1_91330_A/G	0.75	gene-LOC112531079
NC_052566.1_136749_A/G	1	gene-VH26L1
NC_052571.1_437711_G/T	1	gene-SKA1

## Sheet: Table S8
Table S8: List of Broiler-specific missense variants and corresponding genes (AF>0.5)
ID	AF	Gene
NC_052532.1_255245_T/C	0.5909	gene-LOC121113328
NC_052533.1_84298829_T/C	0.5062	gene-PTPN3
NC_052536.1_22309654_T/C	0.9313	gene-C1QTNF4
NC_052536.1_38724173_G/A	0.5823	gene-NOXRED1
NC_052537.1_22797359_A/G	0.75	gene-ENTPD1
NC_052537.1_29749740_G/A	0.5625	gene-ENO4
NC_052543.1_2425553_C/T	0.75	gene-LOC121106627
NC_052543.1_2432764_T/G	0.5455	gene-LOC121106626
NC_052543.1_2432767_C/T	0.5455	gene-LOC121106626
NC_052543.1_2433138_G/T	0.5455	gene-LOC121106626
NC_052544.1_1338797_T/G	0.6515	gene-LOC107049499
NC_052547.1_1604628_A/T	0.5682	gene-OZFL
NC_052553.1_3119189_G/A	0.8143	gene-TET3
NC_052556.1_507453_T/C	1	gene-ARHGEF2
NC_052556.1_507458_T/C	1	gene-ARHGEF2
NC_052559.1_2330520_G/A	0.5282	gene-LOC121107723(dist=8874),gene-LOC100859850(dist=51755)
NC_052559.1_2330521_G/A	0.5282	gene-LOC121107723(dist=8875),gene-LOC100859850(dist=51754)
NC_052564.1_1087738_G/T	0.7797	gene-LOC121107964
NC_052564.1_3800265_G/C	0.6186	gene-LOC107056259(dist=69967),NONE(dist=NONE)
NC_052564.1_3800267_T/G	0.5932	gene-LOC107056259(dist=69969),NONE(dist=NONE)
NC_052565.1_751575_C/G	1	gene-COPZ1
NC_052566.1_71489_A/G	0.6667	gene-LOC124417475
NC_052570.1_120830_A/G	0.8239	gene-LOC425562
NC_052571.1_7379247_A/G	0.6667	gene-LOC121108211(dist=17465),gene-MIR122-2(dist=220686)
NC_052571.1_7379248_A/G	0.7143	gene-LOC121108211(dist=17466),gene-MIR122-2(dist=220685)
NC_052572.1_291020_C/G	0.6	gene-TCF4
NC_052572.1_58162329_G/A	0.538	gene-GLRX
NC_052572.1_79514097_A/G	0.7	gene-LOC112530760

## Sheet: Table S9
Table S9: List of Layer-specific missense variants and corresponding genes (AF>0.5)
ID	AF	Gene
NC_052532.1_139741_G/A	0.6014	gene-CLC2DL4
NC_052532.1_30132984_T/C	0.6762	gene-ADAMTS20
NC_052532.1_40809536_G/A	0.5229	gene-METTL25
NC_052532.1_61703078_A/G	1	gene-HDHD5
NC_052532.1_102616062_G/A	0.6143	gene-JAM2
NC_052532.1_102616107_T/A	0.601	gene-JAM2
NC_052532.1_108398255_C/T	0.5648	gene-DSCAM
NC_052532.1_134049529_G/A	0.6346	gene-IL18RAP
NC_052532.1_136424422_A/G	0.5398	gene-LOC776067
NC_052533.1_2116707_G/A	0.75	gene-CYP8B1
NC_052533.1_30004915_G/A	0.5229	gene-ABCB5
NC_052533.1_37121237_C/T	0.5481	gene-NR1D2
NC_052533.1_42188142_C/T	0.5607	gene-DNAJC13
NC_052533.1_55769240_T/G	0.5286	gene-RBFA
NC_052533.1_55791313_G/A	0.5545	gene-LOC420808
NC_052533.1_148423226_C/G	0.6429	gene-BOP1
NC_052534.1_66454657_C/T	0.5392	gene-GPR6
NC_052534.1_99953346_G/C	0.9615	gene-GEN1
NC_052535.1_9342931_C/T	0.5584	gene-HMGN5
NC_052535.1_18030035_A/T	0.7556	gene-IDS
NC_052535.1_48798136_G/T	0.65	gene-SPINK2(dist=201)
NC_052535.1_50349564_G/A	0.5481	gene-ALB
NC_052535.1_65681359_G/A	0.5481	gene-SGCB
NC_052535.1_66085518_C/T	0.5253	gene-NIPAL1
NC_052535.1_67156837_C/T	0.5253	gene-YIPF7
NC_052535.1_68866278_G/C	0.53	gene-RFC1
NC_052535.1_69324823_C/T	0.5481	gene-PGM2
NC_052535.1_69329547_C/T	0.5566	gene-PGM2
NC_052535.1_69382988_C/G	0.5347	gene-C4ORF19
NC_052535.1_76989664_G/C	0.5481	gene-RAB28
NC_052535.1_81802388_A/C	0.7944	gene-MFSD10
NC_052535.1_82513486_G/T	0.5104	gene-NAT8L
NC_052536.1_12252292_A/G	0.5991	gene-TMEM86A
NC_052536.1_48458228_A/G	0.53	gene-DLK1
NC_052537.1_1698862_G/C	0.5701	gene-CCSER2
NC_052537.1_9984938_G/A	0.5392	gene-RSFR
NC_052537.1_11435741_A/G	0.528	gene-TET1
NC_052537.1_22844639_T/C	0.7474	gene-DNMBP
NC_052537.1_29574970_A/G	0.6308	gene-CCDC172
NC_052538.1_4921827_G/A	0.5253	gene-COL6A3
NC_052538.1_5149026_A/G	0.5306	gene-IQCA1
NC_052538.1_9266859_A/G	0.5481	gene-SLC39A10
NC_052538.1_9331886_G/A	0.5102	gene-DNAH7
NC_052538.1_10899757_T/A	0.5392	gene-AOX2(dist=3424),gene-BZW1(dist=1648)
NC_052538.1_11058242_G/A	0.5566	gene-CASP18
NC_052538.1_11153541_A/G	1	gene-MPP4
NC_052538.1_13409362_T/G	0.8011	gene-LOC424111
NC_052538.1_17832585_T/C	0.5566	gene-GAD1
NC_052538.1_20724663_T/C	0.5524	gene-FAP
NC_052538.1_20769322_T/A	0.5392	gene-DPP4
NC_052538.1_20857275_G/A	0.5607	gene-SLC4A10
NC_052538.1_21421806_A/C	0.5607	gene-ITGB6
NC_052538.1_21573454_G/A	0.5202	gene-MYO10L
NC_052538.1_21588101_G/A	0.54	gene-MYO10L
NC_052538.1_26006343_A/C	0.5728	gene-SLC15A2
NC_052539.1_4111511_C/T	0.7157	gene-PACS2
NC_052539.1_13592048_A/G	0.6355	gene-BCAR3
NC_052539.1_13975265_T/C	0.5392	gene-BTBD8
NC_052540.1_11189403_G/A	0.5607	gene-PLOD2
NC_052540.1_20226668_C/T	0.7238	gene-GOLIM4
NC_052540.1_21686637_G/A	0.5324	gene-NMD3
NC_052540.1_22309671_T/A	0.7757	gene-RSRC1
NC_052541.1_806378_G/A	0.5481	gene-LOC107049037
NC_052541.1_19947148_C/T	0.5663	gene-BLM
NC_052542.1_8019367_A/G	0.5208	gene-PLEKHF1
NC_052542.1_8019375_C/T	0.5158	gene-PLEKHF1
NC_052543.1_705703_G/T	0.5437	gene-STAB1
NC_052543.1_2323761_T/C	0.5204	gene-MANF
NC_052543.1_13641666_C/T	0.5155	gene-SYP
NC_052544.1_11871745_G/T	0.5253	gene-MFAP3
NC_052545.1_3331495_A/C	0.6386	gene-IQCE
NC_052547.1_1411899_C/T	1	gene-LOC121106509
NC_052547.1_1477193_C/A	1	gene-LOC121106947
NC_052547.1_1477197_T/G	1	gene-LOC121106947
NC_052547.1_1891436_G/A	1	gene-LOC124417243
NC_052547.1_2001528_G/A	1	gene-LOC121106913
NC_052547.1_2029178_C/T	0.6136	gene-V-BG
NC_052547.1_2578762_G/T	1	gene-ARHGAP33L4
NC_052548.1_7132995_A/G	0.5347	gene-TTF1
NC_052549.1_6265774_A/G	0.5155	gene-KIF2B
NC_052549.1_8169943_C/T	0.5253	gene-CEP112
NC_052551.1_5481934_G/A	0.5505	gene-SDC4
NC_052551.1_5482907_A/T	0.5441	gene-SDC4
NC_052551.1_9699959_C/T	0.526	gene-TCEA2
NC_052551.1_10850905_T/C	1	gene-UBE2U
NC_052552.1_979869_A/G	0.9714	gene-WRAP73
NC_052552.1_2255611_T/C	0.5253	gene-MXRA8
NC_052553.1_1328373_C/T	0.5155	gene-TNFRSF10B
NC_052553.1_4521452_A/C	0.5714	gene-CAMK2B
NC_052554.1_4427738_A/G	0.5392	gene-THRAP3
NC_052555.1_5529505_G/T	1	gene-TMPRSS5
NC_052556.1_2307660_T/C	0.7455	gene-CA14
NC_052556.1_2307680_C/T	0.7143	gene-CA14
NC_052557.1_2669272_T/C	0.5204	gene-C4BPS(dist=629);gene-PFKFB2(dist=828)
NC_052557.1_5076431_G/A	0.53	gene-CCND3
NC_052558.1_1183804_A/G	0.6667	gene-ITGA2B
NC_052558.1_3832675_C/T	1	gene-MRPL45(dist=2448),gene-GPR179(dist=1005)
NC_052559.1_872046_G/A	0.5294	gene-LOC121107727(dist=425)
NC_052559.1_3046554_G/A	0.6975	gene-CREB3L3
NC_052559.1_3835507_A/G	1	gene-ANKLE1
NC_052562.1_1532587_C/T	0.6471	gene-LOC100859870,gene-LOC101749263,gene-LOC112531104,gene-LOC124417463
NC_052562.1_1532902_C/T	0.5978	gene-LOC107050303
NC_052562.1_1533143_T/A	0.5381	gene-LOC107050303
NC_052562.1_1721400_A/T	0.6746	gene-LOC121107854
NC_052563.1_77722_T/G	0.6837	gene-LOC107049147(dist=679)
NC_052564.1_1087917_C/G	0.6029	gene-LOC121107964
NC_052564.1_2655334_T/G	0.5886	gene-LOC100858721(dist=7890),gene-LOC121108007(dist=10561)
NC_052564.1_3617083_C/G	0.6	gene-LOC121108046
NC_052567.1_71259_G/C	1	gene-ZNF646
NC_052571.1_485497_T/A	1	gene-LOC121108220(dist=98)
NC_052571.1_6744879_T/C	0.5455	gene-LOC112530492(dist=45593),gene-LOC121108210(dist=65654)
NC_052572.1_22701101_G/A	0.6481	gene-CMYA5
NC_052572.1_22701919_T/A	0.6456	gene-CMYA5
NC_052572.1_22701920_T/C	0.6456	gene-CMYA5
NC_052572.1_22702194_C/T	0.6456	gene-CMYA5
NC_052572.1_22702217_T/C	0.6346	gene-CMYA5
NC_052572.1_22702292_C/A	0.5809	gene-CMYA5

## Sheet: Table S10
Table S10: List of RJF-specific missense variants and corresponding genes (AF>0.5)
ID	AF	Gene
NC_052532.1_2209541_C/G	0.525	gene-LOC101749355
NC_052532.1_2209551_T/C	0.8214	gene-LOC101749355
NC_052532.1_83709932_A/C	0.5303	gene-CD200R1A
NC_052532.1_83709935_G/A	0.5303	gene-CD200R1A
NC_052532.1_170435923_C/T	0.6591	gene-MRPS31(dist=2799),gene-FOXO1(dist=24628)
NC_052532.1_182817719_A/G	1	gene-LOC112531594
NC_052532.1_194023376_T/C	0.6667	gene-LOC121109081
NC_052532.1_194023408_A/G	0.5536	gene-LOC121109081
NC_052533.1_148218009_C/T	1	gene-LOC121113091
NC_052537.1_32159343_T/C	0.6818	gene-LOC107049019
NC_052539.1_16310468_T/C	0.8393	gene-RPF1
NC_052543.1_2426210_T/C	1	gene-LOC121106627
NC_052547.1_1600523_G/T	1	gene-MHCY2B7
NC_052547.1_1713476_T/A	0.5588	gene-LOC124417249,gene-MHCY15,gene-MHCY4
NC_052547.1_1867328_A/T	1	gene-LOC124417244
NC_052547.1_2020780_C/T	0.5469	gene-LOC124417256
NC_052547.1_2042675_A/T	0.5667	gene-LOC107054701
NC_052553.1_3317412_A/G	0.6667	gene-LOC107049545
NC_052557.1_916115_G/C	1	gene-IGFN1
NC_052558.1_279020_C/G	0.6562	gene-LOC112530374
NC_052559.1_406967_G/A	0.6667	gene-LOC124417435(dist=33916),gene-LOC100859149(dist=8693)
NC_052562.1_566092_C/G	1	gene-LOC112531052
NC_052562.1_566097_A/T	1	gene-LOC112531052
NC_052562.1_566115_G/T	1	gene-LOC112531052
NC_052562.1_1688481_G/A	0.6364	gene-LOC112531231
NC_052564.1_192204_T/G	0.6429	gene-LOC121107931
NC_052564.1_2028314_G/A	0.6667	gene-LOC121107987
NC_052564.1_2922697_A/T	1	gene-LOC121108020(dist=13078),gene-LOC100857884(dist=6332)
NC_052564.1_3493655_C/G	0.7206	gene-LOC100857475(dist=27820),gene-LOC121108040(dist=9401)
NC_052565.1_126456_G/A	0.6667	gene-LOC107049717
NC_052567.1_71646_C/G	0.75	gene-ZNF646
NC_052571.1_363478_T/C	0.5952	gene-LOC121108223
NC_052571.1_5530493_T/C	0.5789	gene-LOC374195
NC_052571.1_6535155_G/T	0.6471	gene-SPIN1L
NC_052571.1_6811579_T/G	0.5217	gene-LOC121108210
NC_052572.1_87267_T/C	0.6	gene-LOC107050579
NC_052572.1_36363090_G/A	0.5192	gene-ZFAND5
NC_052572.1_85594436_G/A	0.7321	gene-FRMPD1

[truncated: 29 more sheets: Table S11, Table S12, Table S13, Table S14, Table S15, Table S16, Table S17, Table S18, Table S19, Table S20, Table S21, Table S22, Table S23, Table S24, Table S25, Table S26, Table S27, Table S28, Table S29, Table S30 …]
